# Supplementary material for: Developing Bayesian adaptive methods for estimating sensitivity thresholds (d′) in Yes-No and forced-choice tasks
Source: Front Psychol. 2015 Aug 4;6:1070. doi: 10.3389/fpsyg.2015.01070 (PMC4523789; doi:10.3389/fpsyg.2015.01070)
Supplement: Supplementary file 5 [file Presentation1.ZIP]

Archive with 52 entries (49 files):
- Code/
- Code/.DS_Store
- __MACOSX/
- __MACOSX/Code/
- __MACOSX/Code/._.DS_Store
- Code/computeEntropy.p
- __MACOSX/Code/._computeEntropy.p
- Code/discretesample.m
- __MACOSX/Code/._discretesample.m
- Code/findDPrime.p
- __MACOSX/Code/._findDPrime.p
- Code/findQuick_Probability.p
- __MACOSX/Code/._findQuick_Probability.p
- Code/findQuickCorrect.p
- __MACOSX/Code/._findQuickCorrect.p
- Code/fitSechCost.p
- __MACOSX/Code/._fitSechCost.p
- Code/marginalize.p
- __MACOSX/Code/._marginalize.p
- Code/plotSimulation.p
- __MACOSX/Code/._plotSimulation.p
- Code/postTrialAnalysis.p
- __MACOSX/Code/._postTrialAnalysis.p
- Code/preTrialAnalysis.p
- __MACOSX/Code/._preTrialAnalysis.p
- Code/quickCode_README.txt
- __MACOSX/Code/._quickCode_README.txt
- Code/quickYN.fig
- __MACOSX/Code/._quickYN.fig
- Code/quickYN.p
- __MACOSX/Code/._quickYN.p
- Code/qyn_Colormap.mat
- __MACOSX/Code/._qyn_Colormap.mat
- Code/qyn_Legend.mat
- __MACOSX/Code/._qyn_Legend.mat
- Code/setupPriors_QYN.p
- __MACOSX/Code/._setupPriors_QYN.p
- Code/setupQuick_Task.p
- __MACOSX/Code/._setupQuick_Task.p
- Code/setupQuickYN.fig
- __MACOSX/Code/._setupQuickYN.fig
- Code/setupQuickYN.p
- __MACOSX/Code/._setupQuickYN.p
- Code/setupQuickYNFigure.p
- __MACOSX/Code/._setupQuickYNFigure.p
- Code/simulateQYNResponse.p
- __MACOSX/Code/._simulateQYNResponse.p
- Code/startQuickSimulation.p
- __MACOSX/Code/._startQuickSimulation.p
- Code/startQuickSimulation_Batch.p
- __MACOSX/Code/._startQuickSimulation_Batch.p
- __MACOSX/._Code
